# Supplementary material for: β-Glucan-Functionalized Nanoparticles Down-Modulate the Proinflammatory Response of Mononuclear Phagocytes Challenged with Candida albicans
Source: Nanomaterials (Basel). 2022 Jul 19;12(14):2475. doi: 10.3390/nano12142475 (PMC9317568; doi:10.3390/nano12142475)
Supplement: Supplementary file 1 [file nanomaterials-12-02475-s001.zip]

Archive with 1 entries (1 files):
- nanomaterials-1797579-supplementary.pdf
